# Supplementary material for: Establishment of a Rapid and Convenient Fluoroimmunoassay Platform Using Antibodies Against PDL1 and HER2
Source: Curr Issues Mol Biol. 2025 Jan 17;47(1):62. doi: 10.3390/cimb47010062 (PMC11763867; doi:10.3390/cimb47010062)
Supplement: Supplementary file 1 [file cimb-47-00062-s001.zip]

Archive with 1 entries (1 files):
- cimb-3377945-supplementary.pdf
